# Supplementary material for: Chitosan-Based Structural Color Films for Humidity Sensing with Antiviral Effect
Source: Nanomaterials (Basel). 2024 Feb 13;14(4):351. doi: 10.3390/nano14040351 (PMC10892554; doi:10.3390/nano14040351)
Supplement: Supplementary file 1 [file nanomaterials-14-00351-s001.zip]

Archive with 1 entries (1 files):
- nanomaterials-2825582-supplementary.pdf
